# Supplementary material for: Detecting Climate Driven Changes in Chlorophyll-a Using High Frequency Monitoring: The Impact of the 2019 European Heatwave in Three Contrasting Aquatic Systems
Source: Sensors (Basel). 2021 Sep 17;21(18):6242. doi: 10.3390/s21186242 (PMC8473262; doi:10.3390/s21186242)
Supplement: Supplementary file 1 [file sensors-21-06242-s001.zip]

Archive with 1 entries (1 files):
- sensors-1350559-supplementary.pdf
